# Supplementary material for: Isolation and Genome-Based Characterization of Biocontrol Potential of Bacillus siamensis YB-1631 against Wheat Crown Rot Caused by Fusarium pseudograminearum
Source: J Fungi (Basel). 2023 May 9;9(5):547. doi: 10.3390/jof9050547 (PMC10219336; doi:10.3390/jof9050547)
Supplement: Supplementary file 1 [file jof-09-00547-s001.zip]

Archive with 1 entries (1 files):
- jof-2232543-supplementary.pdf
